# Supplementary material for: Association of De Ritis Ratio with Prognosis in Patients with Coronary Artery Disease and Aminotransferase Activity within and outside the Healthy Values of Reference Range
Source: J Clin Med. 2023 Apr 28;12(9):3174. doi: 10.3390/jcm12093174 (PMC10178981; doi:10.3390/jcm12093174)
Supplement: Supplementary file 1 [file jcm-12-03174-s001.zip]

Archive with 1 entries (1 files):
- jcm-2298603-supplementary.pdf
